# Supplementary material for: Maize EMBRYO SAC family peptides interact differentially with pollen tubes and fungal cells
Source: J Exp Bot. 2015 Jun 12;66(17):5205–16. doi: 10.1093/jxb/erv268 (PMC4526917; doi:10.1093/jxb/erv268)
Supplement: Supplementary Data [file supp_erv268_Table_S1_Woriedh_et_al__JXB.xlsx]

## Sheet: Blatt1
		List of aligned plant defensin/DEFL proteins homologous to ES1-4
	# blastp, # Query: ES4, # Database: refseq_protein, # 115 hits found
Order	Gene ID	Description	Species	% Identity	% Positives	Alignment length	Mismatches	Gap opens	Query Start	Query End	Subject start	Subject end	E-value	Bit score
1	gi|162461029|ref|NP_001105620.1|	female gametophyte-specific protein ES4 precursor	Zea mays	100	100	91	0	0	1	91	1	91	7e-57	181
2	gi|162463578|ref|NP_001106003.1|	female gametophyte-specific protein ES2 precursor	Zea mays	97.8	98.9	91	2	0	1	91	1	91	2e-55	177
3	gi|162459569|ref|NP_001106035.1|	female gametophyte-specific protein ES3 precursor	Zea mays	96.7	97.8	91	3	0	1	91	1	91	9e-55	176
4	gi|162459879|ref|NP_001104950.1|	female gametophyte-specific protein ES1 precursor	Zea mays	91.21	92.31	91	7	1	1	90	1	91	6e-43	145
5	gi|514824388|ref|XP_004986852.1|	PREDICTED: defensin SD2-like	Setaria italica	45.56	57.78	90	40	4	1	89	1	82	7e-10	60.8
6	gi|565470086|ref|XP_006292846.1|	hypothetical protein CARUB_v10019106mg	Capsella rubella	40	56	75	35	3	11	85	9	73	1e-06	51.2
7	gi|695050210|ref|XP_009413079.1|	PREDICTED: defensin Ec-AMP-D2 {ECO:0000303|PubMed:18625284}-like	Musa acuminata subsp. malaccensis	37.36	49.45	91	45	4	1	89	1	81	3e-05	47.8
8	gi|685325562|ref|XP_009101271.1|	PREDICTED: defensin-like protein 10	Brassica rapa	39.73	54.79	73	34	3	13	85	11	73	0.0001	45.8
9	gi|297814466|ref|XP_002875116.1|	hypothetical protein ARALYDRAFT_904442	Arabidopsis lyrata subsp. lyrata	37.33	52	75	37	3	11	85	9	73	0.0002	45.1
10	gi|15226880|ref|NP_178322.1|	defensin-like protein 10	Arabidopsis thaliana	36	52	75	38	3	11	85	9	73	0.0004	44.3
11	gi|502154157|ref|XP_004509604.1|	PREDICTED: defensin-like protein P322-like	Cicer arietinum	38.46	55.13	78	32	5	14	85	11	78	0.0004	44.3
12	gi|350538811|ref|NP_001234872.1|	gamma-thionin precursor	Solanum lycopersicum	38.27	50.62	81	38	4	7	85	2	72	0.0004	44.3
13	gi|697168801|ref|XP_009593292.1|	PREDICTED: defensin-like protein P322	Nicotiana tomentosiformis	41.25	51.25	80	32	5	11	85	9	78	0.0006	43.9
14	gi|502154155|ref|XP_004509603.1|	PREDICTED: defensin-like protein-like	Cicer arietinum	37.18	52.56	78	34	5	13	85	11	78	0.002	42
15	gi|743886168|ref|XP_010910081.1|	PREDICTED: defensin Ec-AMP-D2-like	Elaeis guineensis	36.78	50.57	87	43	4	1	85	1	77	0.003	42
16	gi|573919887|ref|XP_006647552.1|	PREDICTED: defensin-like protein P322-like	Oryza brachyantha	35.9	50	78	41	4	11	85	9	80	0.003	42
17	gi|115447427|ref|NP_001047493.1|	Os02g0629800	Oryza sativa Japonica Group	35.9	48.72	78	41	4	11	85	9	80	0.003	42
18	gi|723690083|ref|XP_010319372.1|	PREDICTED: defensin Ec-AMP-D2-like	Solanum lycopersicum	36.99	49.32	73	34	4	15	85	11	73	0.005	41.2
19	gi|502154153|ref|XP_004509602.1|	PREDICTED: defensin-1-like	Cicer arietinum	36.59	47.56	82	42	4	8	85	5	80	0.006	41.2
20	gi|720090705|ref|XP_010245186.1|	PREDICTED: defensin-like protein 1	Nelumbo nucifera	40.85	54.93	71	29	5	18	85	5	65	0.006	40.8
21	gi|567859172|ref|XP_006422269.1|	hypothetical protein CICLE_v10005867mg	Citrus clementina	37.33	46.67	75	39	3	11	85	34	100	0.007	42.7
22	gi|357518087|ref|XP_003629332.1|	Defensin	Medicago truncatula	37.35	46.99	83	37	5	8	85	6	78	0.009	40.4
23	gi|593793761|ref|XP_007159919.1|	hypothetical protein PHAVU_002G278700g	Phaseolus vulgaris	35.9	53.85	78	36	5	12	85	7	74	0.009	40.4
24	gi|567137557|ref|XP_006394251.1|	hypothetical protein EUTSA_v10005235mg	Eutrema salsugineum	35.09	50.88	57	34	2	11	67	7	60	0.014	39.7
25	gi|573923501|ref|XP_006649329.1|	PREDICTED: defensin J1-2-like	Oryza brachyantha	45	51.67	60	21	4	28	85	31	80	0.015	40
26	gi|697180754|ref|XP_009599356.1|	PREDICTED: defensin-like protein	Nicotiana tomentosiformis	36.9	47.62	84	39	5	6	85	2	75	0.017	39.7
27	gi|565387397|ref|XP_006359486.1|	PREDICTED: defensin-like protein-like	Solanum tuberosum	36.14	46.99	83	39	5	7	85	6	78	0.019	39.7
28	gi|698553088|ref|XP_009769844.1|	PREDICTED: defensin-like protein P322	Nicotiana sylvestris	38.75	51.25	80	34	5	11	85	9	78	0.02	39.7
29	gi|672209538|ref|XP_008780828.1|	PREDICTED: defensin-like protein 1	Phoenix dactylifera	38.24	48.53	68	32	3	20	85	9	68	0.021	39.3
30	gi|698534411|ref|XP_009763849.1|	PREDICTED: defensin-like protein 1	Nicotiana sylvestris	34.94	48.19	83	42	4	5	85	4	76	0.021	39.3
31	gi|743914639|ref|XP_011001251.1|	PREDICTED: defensin-like protein 1	Populus euphratica	42.11	56.14	57	27	3	14	67	9	62	0.028	38.9
32	gi|698515555|ref|XP_009802655.1|	PREDICTED: defensin-like protein	Nicotiana sylvestris	36.9	48.81	84	39	5	6	85	2	75	0.029	38.9
33	gi|226499116|ref|NP_001147001.1|	LOC100280611 precursor	Zea mays	40	51.67	60	30	3	26	85	27	80	0.035	38.9
34	gi|590697132|ref|XP_007045354.1|	Defensin-like protein isoform 2	Theobroma cacao	39.08	48.28	87	41	4	1	85	1	77	0.04	38.5
35	gi|225425955|ref|XP_002274353.1|	PREDICTED: defensin Ec-AMP-D2	Vitis vinifera	37.08	46.07	89	40	6	1	85	1	77	0.041	38.5
36	gi|460394310|ref|XP_004242747.1|	PREDICTED: defensin-like protein	Solanum lycopersicum	39.34	50.82	61	34	2	7	67	6	63	0.041	38.5
37	gi|695021037|ref|XP_009397593.1|	PREDICTED: defensin Ec-AMP-D1 {ECO:0000303|PubMed:18625284}-like	Musa acuminata subsp. malaccensis	42.86	53.97	63	24	4	25	85	25	77	0.051	38.1
38	gi|502139803|ref|XP_004503912.1|	PREDICTED: defensin-like protein-like	Cicer arietinum	40	55	60	29	3	12	67	7	63	0.063	38.1
39	gi|697190992|ref|XP_009604566.1|	PREDICTED: defensin J1-2-like	Nicotiana tomentosiformis	36.71	45.57	79	36	5	11	85	9	77	0.069	38.1
40	gi|719963813|ref|XP_010250779.1|	PREDICTED: defensin Ec-AMP-D2-like	Nelumbo nucifera	34.62	47.44	78	35	5	14	85	10	77	0.072	37.7
41	gi|357517381|ref|XP_003628979.1|;gi|358345090|ref|XP_003636616.1|	Defensin	Medicago truncatula	34.52	44.05	84	39	5	8	85	5	78	0.075	37.7
42	gi|697121037|ref|XP_009614488.1|	PREDICTED: defensin J1-2-like	Nicotiana tomentosiformis	36.71	45.57	79	36	5	11	85	9	77	0.093	37.7
43	gi|702273354|ref|XP_010043884.1|	PREDICTED: defensin Ec-AMP-D2-like	Eucalyptus grandis	37.08	48.31	89	40	6	1	85	1	77	0.1	37.4
44	gi|731328625|ref|XP_010675153.1|	PREDICTED: defensin-like protein 1 isoform X2	Beta vulgaris subsp. vulgaris	32.89	47.37	76	39	4	12	85	7	72	0.1	37.4
45	gi|255544399|ref|XP_002513261.1|	8.4 kDa sulfur-rich protein precursor, putative	Ricinus communis	37.97	54.43	79	33	6	12	85	7	74	0.1	37.4
46	gi|15242860|ref|NP_201171.1|	defensin-like protein 6	Arabidopsis thaliana	32.47	45.45	77	40	4	11	85	7	73	0.11	37.4
47	gi|514715157|ref|XP_004953175.1|	PREDICTED: defensin-like protein 2-like	Setaria italica	36.71	49.37	79	41	4	10	85	8	80	0.11	37.4
48	gi|595811485|ref|XP_007203247.1|	hypothetical protein PRUPE_ppa019504mg	Prunus persica	36	52	75	37	4	1	67	1	72	0.12	37.4
49	gi|685276406|ref|XP_009129168.1|	PREDICTED: defensin-like protein 1	Brassica rapa	42.37	54.24	59	29	3	11	67	9	64	0.15	37
50	gi|460394312|ref|XP_004242748.1|	PREDICTED: defensin-like protein	Solanum lycopersicum	39.06	50	64	33	3	7	67	6	66	0.18	37
51	gi|698453894|ref|XP_009780051.1|	PREDICTED: defensin-like protein 1	Nicotiana sylvestris	35.62	47.95	73	39	3	13	85	10	74	0.18	36.6
52	gi|567143143|ref|XP_006395807.1|	hypothetical protein EUTSA_v10005233mg	Eutrema salsugineum	35.48	53.23	62	31	3	24	85	22	74	0.19	36.6
53	gi|595808770|ref|XP_007202809.1|	hypothetical protein PRUPE_ppa014119mg	Prunus persica	37.33	52	75	36	4	1	67	1	72	0.21	36.6
54	gi|670377085|ref|XP_008669654.1|	PREDICTED: defensin Ec-AMP-D1-like	Zea mays	42.37	52.54	59	26	3	27	85	24	74	0.22	36.6
55	gi|22330359|ref|NP_176302.2|	defensin-like protein	Arabidopsis thaliana	35.8	46.91	81	40	4	7	85	6	76	0.22	36.6
56	gi|596213701|ref|XP_007223891.1|;gi|645228416|ref|XP_008220985.1|	hypothetical protein PRUPE_ppa014246mg	Prunus persica	37.78	43.33	90	39	6	1	85	1	78	0.23	36.6
57	gi|242062390|ref|XP_002452484.1|	hypothetical protein SORBIDRAFT_04g026670	Sorghum bicolor	41.38	50	58	28	3	28	85	31	82	0.25	36.6
58	gi|460394316|ref|XP_004242750.1|	PREDICTED: defensin-like protein P322	Solanum lycopersicum	37.5	46.25	80	35	5	11	85	9	78	0.3	36.2
59	gi|566220729|ref|XP_002325734.2|	defensin-like family protein	Populus trichocarpa	36.07	52.46	61	33	3	10	67	6	63	0.3	36.2
60	gi|697179294|ref|XP_009598624.1|	PREDICTED: defensin-like protein	Nicotiana tomentosiformis	36.76	48.53	68	31	4	20	85	15	72	0.31	36.6
61	gi|743914641|ref|XP_011001252.1|	PREDICTED: defensin-like protein 1	Populus euphratica	41.27	47.62	63	25	4	25	85	22	74	0.33	35.8
62	gi|747103610|ref|XP_011099999.1|	PREDICTED: defensin Ec-AMP-D2-like	Sesamum indicum	31.51	53.42	73	37	5	1	67	1	66	0.34	36.2
63	gi|731321324|ref|XP_010671291.1|	PREDICTED: defensin Ec-AMP-D2-like	Beta vulgaris subsp. vulgaris	36	46.67	75	36	4	13	85	14	78	0.35	35.8
64	gi|672139641|ref|XP_008793610.1|	PREDICTED: defensin Ec-AMP-D1-like isoform X2	Phoenix dactylifera	38.82	50.59	85	44	4	1	85	1	77	0.35	35.8
65	gi|565403344|ref|XP_006367121.1|	PREDICTED: defensin J1-2-like	Solanum tuberosum	38.89	51.85	54	30	2	14	67	11	61	0.41	35.8
66	gi|657950750|ref|XP_008349481.1|;gi|658018514|ref|XP_008344620.1|;gi|658055102|ref|XP_008363304.1|	PREDICTED: defensin Ec-AMP-D2-like	Malus domestica	35.63	42.53	87	42	5	1	85	1	75	0.42	35.8
67	gi|297793951|ref|XP_002864860.1|	predicted protein	Arabidopsis lyrata subsp. lyrata	32	46.67	75	39	4	13	85	9	73	0.43	35.8
68	gi|357458207|ref|XP_003599384.1|	Defensin	Medicago truncatula	34.67	45.33	75	37	4	13	85	16	80	0.43	35.8
69	gi|224145699|ref|XP_002325735.1|	hypothetical protein POPTR_0019s00770g	Populus trichocarpa	41.27	47.62	63	25	4	25	85	22	74	0.47	35.4
70	gi|698471361|ref|XP_009784025.1|	PREDICTED: defensin J1-2	Nicotiana sylvestris	38.6	49.12	57	30	3	13	67	11	64	0.5	35.4
71	gi|590697128|ref|XP_007045353.1|	Defensin-like protein isoform 1	Theobroma cacao	37.1	48.39	62	27	4	26	85	27	78	0.52	35.4
72	gi|731328623|ref|XP_010675152.1|	PREDICTED: defensin-like protein 1 isoform X1	Beta vulgaris subsp. vulgaris	32.43	44.59	74	38	4	14	85	10	73	0.68	35
73	gi|747049083|ref|XP_011070574.1|	PREDICTED: defensin J1-2-like	Sesamum indicum	33.8	47.89	71	39	4	15	85	12	74	0.73	35
74	gi|571474742|ref|XP_006586320.1|	PREDICTED: defensin-like protein-like	Glycine max	38.89	53.7	54	30	2	14	67	11	61	0.79	35
75	gi|698509890|ref|XP_009800136.1|	PREDICTED: defensin J1-2-like	Nicotiana sylvestris	35.44	45.57	79	37	5	11	85	9	77	0.94	34.7
76	gi|15226872|ref|NP_178319.1|	defensin-like protein 2	Arabidopsis thaliana	37.29	50.85	59	32	3	11	67	9	64	0.95	34.7
77	gi|514800479|ref|XP_004975165.1|	PREDICTED: defensin-like protein 2-like	Setaria italica	36.47	50.59	85	44	4	1	85	8	82	0.96	34.7
78	gi|672139639|ref|XP_008793609.1|	PREDICTED: defensin Ec-AMP-D1-like isoform X1	Phoenix dactylifera	41.67	53.33	60	27	4	26	85	27	78	0.97	34.7
79	gi|685325565|ref|XP_009101273.1|	PREDICTED: defensin-like protein 2	Brassica rapa	36.71	45.57	79	36	5	11	85	9	77	0.98	34.7
80	gi|747049081|ref|XP_011070572.1|	PREDICTED: defensin J1-2-like	Sesamum indicum	42.86	59.18	49	26	2	11	59	9	55	0.98	34.7
81	gi|449459166|ref|XP_004147317.1|;gi|449528006|ref|XP_004170998.1|	PREDICTED: defensin-like protein-like	Cucumis sativus	45.24	57.14	42	20	2	27	68	29	67	0.98	34.7
82	gi|565405156|ref|XP_006367978.1|	PREDICTED: defensin-like protein P322-like	Solanum tuberosum	37.5	48.75	80	35	5	11	85	9	78	1.1	34.7
83	gi|657993650|ref|XP_008389119.1|	PREDICTED: defensin Ec-AMP-D2-like	Malus domestica	33.33	41.38	87	46	4	1	85	1	77	1.1	34.7
84	gi|595816319|ref|XP_007204040.1|	hypothetical protein PRUPE_ppa021088mg	Prunus persica	38.89	57.41	54	29	3	14	67	11	60	1.1	34.7
85	gi|697164208|ref|XP_009590912.1|	PREDICTED: defensin-like protein 1	Nicotiana tomentosiformis	34.25	47.95	73	40	3	13	85	10	74	1.2	34.3
86	gi|694318432|ref|XP_009342667.1|	PREDICTED: defensin-like protein 2	Pyrus x bretschneideri	36.08	45.36	97	42	5	1	85	1	89	1.5	34.3
87	gi|514800474|ref|XP_004975163.1|	PREDICTED: defensin-like protein-like	Setaria italica	36.07	52.46	61	31	3	25	85	23	75	1.5	34.3
88	gi|357167209|ref|XP_003581053.1|	PREDICTED: defensin Tk-AMP-D5-like	Brachypodium distachyon	38.81	53.73	67	36	3	1	67	1	62	1.5	34.3
89	gi|596293212|ref|XP_007226630.1|	hypothetical protein PRUPE_ppa022845mg	Prunus persica	33.77	50.65	77	38	3	1	67	1	74	1.7	34.3
90	gi|645271242|ref|XP_008240820.1|	PREDICTED: defensin Ec-AMP-D1-like	Prunus mume	36	49.33	75	37	4	1	67	1	72	1.7	34.3
91	gi|357150301|ref|XP_003575412.1|	PREDICTED: defensin Tm-AMP-D1.2-like	Brachypodium distachyon	35	48.33	60	33	3	26	85	27	80	1.9	33.9
92	gi|514802738|ref|XP_004976261.1|	PREDICTED: defensin-like protein P322-like	Setaria italica	32.81	43.75	64	37	3	22	85	26	83	2	33.9
93	gi|15226878|ref|NP_178321.1|	defensin-like protein 1	Arabidopsis thaliana	34.15	45.12	82	41	5	7	85	6	77	2	33.9
94	gi|242042373|ref|XP_002468581.1|	hypothetical protein SORBIDRAFT_01g048380	Sorghum bicolor	43.48	56.52	46	23	2	22	67	23	65	2.1	33.9
95	gi|567855155|ref|XP_006420697.1|;gi|568833398|ref|XP_006470884.1|	hypothetical protein CICLE_v10006362mg	Citrus clementina	39.68	47.62	63	26	4	25	85	24	76	2.3	33.9
96	gi|702451289|ref|XP_010025674.1|	PREDICTED: defensin-like protein 1	Eucalyptus grandis	42.22	53.33	45	25	1	15	59	11	54	2.4	33.5
97	gi|470123550|ref|XP_004297786.1|	PREDICTED: defensin-like protein 2-like	Fragaria vesca subsp. vesca	37.08	44.94	89	42	5	1	85	1	79	2.6	33.5
98	gi|502154256|ref|XP_004509637.1|	PREDICTED: defensin J1-2-like	Cicer arietinum	39.06	46.88	64	33	3	22	85	1	58	2.6	33.5
99	gi|697110019|ref|XP_009608875.1|	PREDICTED: defensin-like protein	Nicotiana tomentosiformis	39.62	54.72	53	27	3	15	67	5	52	2.8	33.9
100	gi|565387399|ref|XP_006359487.1|	PREDICTED: defensin-like protein-like	Solanum tuberosum	36.07	45.9	61	36	2	7	67	6	63	3.4	33.1
101	gi|297814464|ref|XP_002875115.1|	hypothetical protein ARALYDRAFT_484136	Arabidopsis lyrata subsp. lyrata	34.18	46.84	79	38	5	11	85	9	77	3.7	33.1
102	gi|743881753|ref|XP_010908980.1|	PREDICTED: defensin Ec-AMP-D1-like	Elaeis guineensis	37.31	50.75	67	39	2	1	67	1	64	3.8	33.1
103	gi|595885706|ref|XP_007213203.1|	hypothetical protein PRUPE_ppb011708mg	Prunus persica	38.1	50.79	63	31	4	29	91	26	80	4	33.1
104	gi|593786701|ref|XP_007156391.1|	hypothetical protein PHAVU_003G282500g	Phaseolus vulgaris	36.36	43.18	88	43	5	1	85	1	78	4.8	32.7
105	gi|747102947|ref|XP_011099655.1|	PREDICTED: defensin-like protein 1	Sesamum indicum	36.54	57.69	52	30	2	10	59	5	55	5	32.7
106	gi|595809582|ref|XP_007202934.1|;gi|595809650|ref|XP_007202943.1|;gi|595810399|ref|XP_007203068.1|	hypothetical protein PRUPE_ppa016748mg	Prunus persica	32.89	51.32	76	40	4	1	68	1	73	6.1	32.7
107	gi|566166503|ref|XP_006384382.1|	hypothetical protein POPTR_0004s14520g	Populus trichocarpa	38.33	50	60	25	4	28	85	25	74	6.2	32.7
108	gi|15226876|ref|NP_178320.1|	defensin-like protein 4	Arabidopsis thaliana	37.29	47.46	59	32	3	11	67	9	64	6.3	32.7
109	gi|595811738|ref|XP_007203287.1|	hypothetical protein PRUPE_ppa025677mg	Prunus persica	34.21	50	76	39	4	1	68	1	73	7	32.7
110	gi|242073730|ref|XP_002446801.1|	hypothetical protein SORBIDRAFT_06g022870	Sorghum bicolor	36.67	46.67	60	32	3	26	85	29	82	7.1	32.7
111	gi|703069525|ref|XP_010088525.1|	Defensin-like protein 2	Morus notabilis	37.1	46.77	62	27	4	26	85	25	76	7.2	32.3
112	gi|727464226|ref|XP_010513973.1|	PREDICTED: defensin-like protein 1	Camelina sativa	37.29	50.85	59	32	3	11	67	9	64	7.4	32.3
113	gi|595809105|ref|XP_007202863.1|	hypothetical protein PRUPE_ppa015550mg	Prunus persica	32.89	51.32	76	40	4	1	68	1	73	8.3	32.3
114	gi|694329433|ref|XP_009355481.1|	PREDICTED: defensin Tk-AMP-D1.1-like	Pyrus x bretschneideri	35.05	43.3	97	41	5	1	85	1	87	8.3	32.3
115	gi|590655229|ref|XP_007033927.1|	Scorpion toxin-like knottin superfamily protein	Theobroma cacao	36.36	52.73	55	32	2	13	67	77	128	9.1	33.1
